# Supplementary material for: Time for Change: A 3-Year Prospective Study on Mediterranean Diet Adherence and Body Composition in Kidney Transplant Recipients
Source: Healthcare (Basel). 2025 Apr 7;13(7):840. doi: 10.3390/healthcare13070840 (PMC11988337; doi:10.3390/healthcare13070840)
Supplement: Supplementary file 1 [file healthcare-13-00840-s001.zip]

Archive with 1 entries (1 files):
- healthcare-3463818-supplementary.xlsx
