# Supplementary material for: Time for Change: A 3-Year Prospective Study on Mediterranean Diet Adherence and Body Composition in Kidney Transplant Recipients
Source: Healthcare (Basel). 2025 Apr 7;13(7):840. doi: 10.3390/healthcare13070840 (PMC11988337; doi:10.3390/healthcare13070840)
Supplement: Supplementary file 1 [file healthcare-13-00840-s001.zip › healthcare-3463818-supplementary.xlsx]

## Sheet: Descriptive statistics 
		Category	Initial (N=96)	Follow-up (N=96)	P
	Height (cm)	mean (SD)	173.54 (10.19)	173.76 (10.18)	0.885
	Weight (kg)	median (IQR)	78.3 (22.4)	76.7 (21.2)	0.557
	Body Mass Index(kg/m2)	median (IQR)	25.8 (5.5)	25.75 (5.43)	0.46
	Peripheral systolic blood pressure (mmHg)	median (IQR)	133 (22)	140 (30)	0.012
	Peripheral diastolic blood pressure (mmHg)	mean (SD)	86.58 (12.14)	82.86 (15.18)	0.073
	Waist circumference (cm)	median (IQR)	100.5 (17)	99 (15.5)	0.325
	Middle- upper arm circumference (cm)	median (IQR)	30 (8)	31 (4.5)	0.823
	Fat mass (kg)	median (IQR)	19.2 (11.1)	19.3 (12.1)	0.635
	Fat mass (%)	mean (SD)	23.4 (8.59)	24.57 (9.36)	0.383
	Fat free mass (kg)	median (IQR)	60.4 (17.65)	59.5 (19.2)	0.362
	Visceral fat level	median (IQR)	9 (5)	9 (5)	0.726
	Muscle mass (kg)	median (IQR)	57.4 (17.27)	55.8 (18.3)	0.249
	Skeletal muscle mass (kg)	median (IQR)	33 (12.12)	29 (12.83)	0.008
	Skeletal muscle mass (%)	mean (SD)	41.77 (6.46)	38.97 (6.14)	0.004
	Body water (kg)	median (IQR)	42.75 (13.38)	39.8 (13.85)	0.029
	Body water (%)	median (IQR)	53.75 (8.48)	51.15 (8.78)	0.016
	Phase angle (°)	median (IQR)	5.2 (1)	5 (1)	0.007
	ECW	median (IQR)	18.4 (4.45)	18.2 (4.85)	0.7
	ICW	median (IQR)	24.65 (9.02)	21.4 (9.65)	0.003
	ECW/ICW	median (IQR)	0.74 (0.1)	0.81 (0.15)	<0.001
	Sodium (mmol/L)	median (IQR)	141 (3)	141 (5)	0.012
	C-reative protein (mmol/L)	median (IQR)	2.05 (3.35)	2.2 (3.85)	0.708
	Erythrocyte count (× 10/12/L),	median (IQR)	4.66 (0.71)	4.7 (0.87)	0.691
	Hemoglobin (g/L)	median (IQR)	136 (19)	131 (22)	0.082
	MCV (fL)	median (IQR)	88.5 (6)	87.5 (6.35)	0.344
	Urea (mmol/L)	median (IQR)	9.6 (5)	9.85 (6.55)	0.491
	Creatinin (µmol/L)	median (IQR)	124 (48.5)	130 (58.25)	0.302
	eGFR using CKD-EPI (mL/min/1.73 m2)	median (IQR)	46.85 (24.73)	43.85 (24.1)	0.167
	Fasting blood glucose (mmol/L)	median (IQR)	5.1 (1.03)	5.3 (1.6)	0.031
	Albumin (g/L)	median (IQR)	42 (4)	42.4 (4.4)	0.536
	Cholesterol (mmol/L)	median (IQR)	5.7 (1.5)	5.2 (1.3)	0.006
	Low density lipoprotein cholesterol (mmol/L)	median (IQR)	3.3 (1.4)	2.8 (1.2)	0.002
	Tryglicerides (mmol/L)	median (IQR)	1.8 (1.32)	1.8 (1.22)	0.756
	Potassium (mmol/L)	median (IQR)	4.1 (0.65)	4.2 (0.73)	0.059
	Calcium (mmol/L)	median (IQR)	2.45 (0.19)	2.38 (0.15)	<0.001
	Phosphate (mmol/L)	median (IQR)	1.02 (0.24)	1.01 (0.27)	0.967
	Uric acid (mmol/L)	mean (SD)	410.36 (72.51)	384.4 (88.11)	0.037
	Parathyroid hormone (pmol/L)	median (IQR)	9.13 (7.7)	8.2 (6.77)	0.479
	Albuminuria (mg/dU)	median (IQR)	58 (108)	65 (126.75)	0.736
	Fruits adherence	N (%)	42 (51.22)	25 (29.76)	0.008
	Vegetables adherence	N (%)	29 (35.37)	12 (14.29)	0.003
	Cereals adherence	N (%)	43 (52.44)	55 (65.48)	0.121
	Olive oil adherence	N (%)	27 (32.93)	16 (19.05)	0.062
	Nuts adherence	N (%)	11 (13.41)	12 (14.29)	1
	Dairy adherence	N (%)	16 (19.51)	16 (19.05)	1
	Potato adherence	N (%)	71 (86.59)	72 (85.71)	1
	Legumes adherence	N (%)	37 (45.12)	22 (26.19)	0.017
	Eggs adherence	N (%)	28 (34.15)	27 (32.14)	0.913
	Fish adherence	N (%)	34 (41.46)	31 (36.9)	0.658
	White meat adherence	N (%)	33 (40.24)	26 (30.95)	0.276
	Red meat adherence	N (%)	38 (46.34)	30 (35.71)	0.217
	Sweets adherence	N (%)	58 (70.73)	43 (51.19)	0.016
	Alcohol adherence	N (%)	4 (4.88)	4 (4.76)	1
	Mediterranean Diet Serving Score	median (IQR)	9 (5.75)	7 (4)	0.001
	Mediterranean Diet adherence	N (%)	15 (18.29)	5 (6)	0.028

## Sheet: Cox regression
	beta	HR (95% CI)	p.value
pSBP.y	-0.0093	0.99 (0.96-1)	0.6
pDBP.y	-0.052	0.95 (0.89-1)	0.094
Waist.y	-0.005	0.99 (0.95-1)	0.83
UpperArm.y	-0.064	0.94 (0.82-1.1)	0.36
Fruits.y	0.019	1 (0.62-1.7)	0.94
Vegetables.y	-0.47	0.63 (0.32-1.2)	0.17
Cereals.y	0.15	1.2 (0.69-2)	0.57
Potato.y	-0.45	0.64 (0.3-1.3)	0.23
Olive_oil.y	-0.31	0.74 (0.48-1.1)	0.16
Nuts.y	-0.14	0.87 (0.62-1.2)	0.4
Dairy.y	-0.27	0.76 (0.51-1.1)	0.18
Beans.y	0.036	1 (0.65-1.6)	0.88
Eggs.y	-0.76	0.47 (0.26-0.85)	0.013
Fish.y	-0.27	0.76 (0.44-1.3)	0.33
White_meat.y	-0.91	0.4 (0.17-0.94)	0.036
Red_meat.y	0.27	1.3 (0.72-2.4)	0.38
Sweets.y	0.15	1.2 (0.82-1.6)	0.4
Alcohol.y	-0.098	0.91 (0.66-1.2)	0.54
Height.y	-0.027	0.97 (0.92-1)	0.35
Weight.y	-0.018	0.98 (0.94-1)	0.39
BMI.y	-0.023	0.98 (0.85-1.1)	0.76
Fat_mass_kg.y	-0.0036	1 (0.93-1.1)	0.91
Fat_mass_prec.y	0.014	1 (0.95-1.1)	0.64
Fat_free_mass_kg.y	-0.027	0.97 (0.92-1)	0.29
Visceral_fat.y	0.013	1 (0.87-1.2)	0.86
Metabolic_age.y	0.048	1 (1-1.1)	0.049
Muscle_mass_kg.y	-0.028	0.97 (0.92-1)	0.3
Skeletal_muscle_mass_kg.y	-0.055	0.95 (0.87-1)	0.2
Skeletal_muscle_mass_prec.y	0.011	1 (0.93-1.1)	0.8
Bone_mass.y	-0.58	0.56 (0.19-1.6)	0.29
Body_water_kg.y	-0.04	0.96 (0.89-1)	0.28
Body_water_prec.y	-0.022	0.98 (0.9-1.1)	0.61
Phase_angle.y	-1.8	0.16 (0.066-0.39)	5.3e-05
ECW.y	-0.067	0.93 (0.77-1.1)	0.51
ICW.y	-0.094	0.91 (0.81-1)	0.11
ECW_ICW.y	8.7	6200 (5.1-7500000)	0.016
Urea.y	0.038	1 (0.92-1.2)	0.55
Creatinin.y	0.0021	1 (0.99-1)	0.68
eGF.y	-0.006	0.99 (0.96-1)	0.73
GUP.y	0.22	1.2 (0.85-1.8)	0.27
Urate.y	-0.0032	1 (0.99-1)	0.43
Cholesterol.y	0.48	1.6 (1.1-2.4)	0.025
LDL.y	0.71	2 (1.2-3.4)	0.0059
Tgl.y	0.16	1.2 (0.67-2)	0.58
K.y	-0.96	0.38 (0.11-1.4)	0.14
Ca.y	-3.5	0.029 (0.00054-1.5)	0.081
P.y	0.7	2 (0.13-30)	0.61
Na.y	-0.012	0.99 (0.89-1.1)	0.83
Transplantation_yrs.y	0.094	1.1 (1-1.2)	0.03
Dialysis_yrs.y	0.044	1 (0.81-1.3)	0.74
DM.y	-0.097	0.91 (0.25-3.3)	0.88
CVD.y	0.16	1.2 (0.33-4.2)	0.81
CVA.y	0.88	2.4 (0.31-19)	0.4
Smoking_status.y	-0.57	0.56 (0.26-1.2)	0.15
Sex.y	-0.2	0.82 (0.29-2.3)	0.71
Fruits_adherence.y	-0.04	0.96 (0.63-1.5)	0.85
Vegetables_adherence.y	0.045	1 (0.69-1.6)	0.83
Cereals_adherence.y	0.011	1 (0.65-1.6)	0.96
Olive_oil_adherence.y	0.13	1.1 (0.74-1.7)	0.55
Nuts_adherence.y	0.6	1.8 (0.92-3.6)	0.087
Dairy_adherence.y	0.31	1.4 (0.68-2.7)	0.38
Potato_adherence.y	0.26	1.3 (0.16-10)	0.81
Legumes_adherence.y	-0.15	0.86 (0.24-3)	0.81
Eggs_adherence.y	1.3	3.8 (0.95-15)	0.059
Fish_adherence.y	-0.04	0.96 (0.27-3.4)	0.95
White_meat_adherence.y	-0.44	0.65 (0.17-2.5)	0.53
Red_meat_adherence.y	0.39	1.5 (0.4-5.5)	0.56
Sweets_adherence.y	-0.079	0.92 (0.24-3.6)	0.91
Alcohol_adherence.y	1.2	3.3 (0.7-16)	0.13
MDSS_score.y	0.031	1 (0.89-1.2)	0.68
MDSS_score_adherence.y	0.72	2.1 (0.51-8.2)	0.31

## Sheet: Lower skeletal muscle regr
	OR	95% CI	P
pSBP_followup	0.97	0.95-1	0.0225
pSBP_initial	0.99	0.96-1.02	0.42142
pDBP_followup	0.95	0.92-0.99	0.02333
pDBP_initial	0.99	0.95-1.03	0.51915
Waist_followup	1.01	0.97-1.05	0.7241
Waist_initial	0.98	0.93-1.03	0.42668
UpperArm_followup	0.99	0.95-1.03	0.67344
UpperArm_initial	0.99	0.89-1.11	0.89175
Fruits_followup	0.92	0.57-1.48	0.71804
Fruits_initial	0.9	0.57-1.44	0.67069
Vegetables_followup	1	0.58-1.72	0.99612
Vegetables_initial	0.77	0.45-1.32	0.34134
Cereals_followup	0.73	0.36-1.49	0.39019
Cereals_initial	3.25	1.04-10.2	0.04303
Potato_followup	0.83	0.53-1.29	0.40556
Potato_initial	1.05	0.61-1.81	0.86601
Olive_oil_followup	0.79	0.56-1.12	0.18383
Olive_oil_initial	0.84	0.65-1.1	0.20183
Nuts_followup	0.9	0.67-1.2	0.46099
Nuts_initial	1.2	0.87-1.64	0.261
Dairy_followup	1.4	0.88-2.23	0.15543
Dairy_initial	0.9	0.69-1.16	0.40309
Beans_followup	1.01	0.68-1.51	0.95219
Beans_initial	1.09	0.72-1.64	0.68928
Eggs_followup	0.69	0.43-1.1	0.11812
Eggs_initial	0.7	0.43-1.14	0.15505
Fish_followup	0.93	0.59-1.48	0.76741
Fish_initial	0.97	0.58-1.61	0.90727
White_meat_followup	0.92	0.6-1.43	0.72093
White_meat_initial	1.06	0.54-2.06	0.87387
Red_meat_followup	0.72	0.49-1.06	0.09406
Red_meat_initial	1.24	0.73-2.12	0.42684
Sweets_followup	0.79	0.6-1.04	0.08769
Sweets_initial	0.87	0.64-1.18	0.37049
Alcohol_followup	0.94	0.7-1.26	0.68277
Alcohol_initial	1.03	0.78-1.36	0.84773
Height_followup	1.01	0.94-1.09	0.68558
Height_initial	1.02	0.95-1.1	0.49676
Weight_followup	0.99	0.96-1.03	0.64007
Weight_initial	0.99	0.95-1.02	0.49159
BMI_followup	0.97	0.86-1.11	0.66567
BMI_initial	0.94	0.82-1.07	0.31902
Fat_mass_kg_followup	1.03	0.97-1.09	0.39431
Fat_mass_kg_initial	0.96	0.9-1.02	0.15255
Fat_mass_prec_followup	1.04	0.98-1.11	0.20238
Fat_mass_prec_initial	0.93	0.86-1.01	0.07824
Fat_free_mass_kg_followup	1	0.95-1.05	0.95899
Fat_free_mass_kg_initial	1.02	0.94-1.09	0.68564
Visceral_fat_followup	1.03	0.96-1.11	0.39616
Visceral_fat_initial	0.92	0.78-1.08	0.29673
Metabolic_age_followup	1.01	0.97-1.05	0.66419
Metabolic_age_initial	0.96	0.91-1.01	0.11758
Muscle_mass_kg_followup	0.97	0.91-1.04	0.37585
Muscle_mass_kg_initial	1.01	0.94-1.09	0.7033
Bone_mass_followup	1.01	1-1.03	0.05804
Bone_mass_initial	1.33	0.29-6.2	0.71616
Body_water_kg_followup	0.92	0.85-1	0.06232
Body_water_kg_initial	1.03	0.93-1.13	0.62708
Body_water_prec_followup	0.86	0.77-0.97	0.01299
Body_water_prec_initial	1.1	0.99-1.23	0.08426
Phase_angle_followup	1.01	0.86-1.19	0.87652
Phase_angle_initial	0.97	0.56-1.67	0.90114
ECW_followup	1.03	0.95-1.12	0.46305
ECW_initial	1	0.77-1.28	0.97829
ICW_followup	0.83	0.72-0.96	0.01034
ICW_initial	1.06	0.9-1.25	0.47482
ECW/ICW_followup	1.05	0.65-1.69	0.85758
ECW/ICW_initial	0	0-6.71	0.10016
Na_followup	0.92	0.76-1.1	0.35285
Na_initial	1.02	0.95-1.09	0.63672
CRP_followup	1.01	0.97-1.05	0.53023
CRP_initial	0.95	0.88-1.02	0.16525
E_followup	1.91	0.84-4.38	0.12367
E_initial	2.85	1.01-8.03	0.04717
Hb_followup	1.01	0.99-1.04	0.33129
Hb_initial	1.05	1-1.09	0.0377
MCV_followup	0.92	0.83-1.03	0.14086
MCV_initial	0.99	0.9-1.1	0.92285
Urea_followup	0.95	0.88-1.03	0.20627
Urea_initial	0.89	0.79-1.01	0.07115
Creatinin_followup	1	1-1	0.89161
Creatinin_initial	1	0.99-1.01	0.78837
eGF_followup	1.01	0.98-1.05	0.41217
eGF_initial	1.01	0.98-1.04	0.63411
GUP_followup	0.8	0.54-1.17	0.24862
GUP_initial	0.57	0.34-0.97	0.0383
Alb_followup	0.88	0.73-1.05	0.16345
Alb_initial	1.05	0.91-1.21	0.52058
Cholesterol_followup	0.89	0.48-1.65	0.70688
Cholesterol_initial	0.63	0.39-1.01	0.05374
LDL_followup	1.15	0.6-2.21	0.6636
LDL_initial	0.58	0.34-1	0.05004
Tgl_followup	0.58	0.33-1.01	0.05606
Tgl_initial	0.58	0.31-1.09	0.09108
K_followup	0.55	0.22-1.4	0.2113
K_initial	1.18	0.38-3.61	0.77745
Ca_followup	0.95	0.01-85.45	0.98348
Ca_initial	0.88	0.16-5.02	0.88897
P_followup	0.5	0.06-4.2	0.5224
P_initial	0.54	0.05-6.41	0.62518
Urate_followup	1	0.99-1.01	0.60449
Urate_initial	0.99	0.99-1	0.15359
Albuminuria_followup	1	1-1	0.61867
Albuminuria_initial	0.99	0.98-1	0.10543
Transplantation_yrs_initial	1.07	0.96-1.2	0.23336
Dialysis_type_initial	1.82	0.73-4.5	0.19759
Dialysis_yrs_initial	1.01	0.82-1.25	0.92558
AH_initial_1	0.38	0.04-3.43	0.38795
DM_initial_1	0.33	0.1-1.14	0.08017
CVD_initial_1	1.66	0.42-6.6	0.46925
CVA_initial_1	7.12897e+06	0-Inf	0.99052
Smoking_status_initial	0.73	0.39-1.33	0.30092
CVD follow up	2.22	0.43-11.52	0.34247
Mlignant disease follow up	0.26	0.05-1.32	0.10433
Diabetes follow up	1.21818e+06	0-Inf	0.99232
Graft rejection follow up	0.81	0.17-3.83	0.79452
Severe clinical infection follow up	0.94	0.33-2.7	0.91031
CVA follow up	6.46826e+06	0-Inf	0.99236
Number of hospitalizations in the follow- up period	1.38	0.88-2.15	0.15895
COVID follow up	1.65	0.53-5.15	0.392
COVID vaccination follow up	2.19	0.61-7.88	0.22921
Fruits_adherence_followup_3	0.84	0.29-2.47	0.75431
Vegetables_adherence_followup_3	1.96	0.38-10.14	0.42299
Cereals_adherence_followup_3	2.16	0.71-6.6	0.17718
Olive_oil_adherence_followup_3	5.94	0.71-49.59	0.0999
Nuts_adherence_followup_2	0.88	0.2-3.9	0.86107
Dairy_adherence_followup_2	1.65	0.4-6.8	0.49044
Potato_adherence_followup_1	2.16	0.5-9.25	0.29982
Legumes_adherence_followup_1	0.74	0.24-2.29	0.60603
Eggs_adherence_followup_1	2.75	0.79-9.65	0.11356
Fish_adherence_followup_1	0.7	0.25-2.01	0.51057
White_meat_adherence_followup_1	0.9	0.3-2.7	0.85057
Red_meat_adherence_followup_1	0.46	0.16-1.34	0.15607
Sweets_adherence_followup_1	0.39	0.13-1.16	0.09122
Alcohol_adherence_followup_1	1.03875e+07	0-Inf	0.9924
MDSS_score_followup	1.1	0.93-1.3	0.25255
MDSS_score_adherence_followup_1	1.51	0.15-15.14	0.72696

## Sheet: Lower eGFR regression
	OR	95% CI	P
pSBP_followup	0.99	0.97-1.01	0.43864
pSBP_initial	1.03	1-1.06	0.02967
pDBP_followup	0.98	0.95-1.01	0.16293
pDBP_initial	1.01	0.97-1.05	0.72574
Waist_followup	1.03	0.99-1.07	0.1626
Waist_initial	0.97	0.93-1.02	0.21378
UpperArm_followup	0.96	0.91-1.01	0.14868
UpperArm_initial	1.02	0.92-1.14	0.6978
Fruits_followup_2	1.19	0.41-3.48	0.74572
Fruits_followup_3	1.74	0.41-7.3	0.44985
Fruits_followup_4	0.6	0.03-11.15	0.73502
Fruits_followup_5	0.61	0.03-11.43	0.7441
Fruits_followup_7	3.92365e+06	0-Inf	0.99168
Fruits_initial_2	0.55	0.17-1.79	0.32059
Fruits_initial_3	0.28	0.06-1.19	0.08515
Fruits_initial_4	0.44	0.02-7.83	0.57368
Fruits_initial_5	7.22946e+06	0-Inf	0.99086
Fruits_initial_7	7.71227e+06	0-Inf	0.99473
Vegetables_followup_2	0.69	0.17-2.84	0.60485
Vegetables_followup_3	0.71	0.17-2.97	0.63953
Vegetables_followup_4	2.22	0.31-15.58	0.42422
Vegetables_followup_5	2.54023e+06	0-Inf	0.99192
Vegetables_initial_2	0.3	0.07-1.27	0.10223
Vegetables_initial_3	0.82	0.24-2.83	0.74952
Vegetables_initial_4	0.46	0.09-2.36	0.35262
Vegetables_initial_5	3.12656e+06	0-Inf	0.9918
Cereals_followup_2	1.38	0.44-4.33	0.57788
Cereals_followup_3	3.44392e+07	0-Inf	0.99288
Cereals_followup_4	3.81364e+07	0-Inf	0.99501
Cereals_initial_2	0.79	0.28-2.22	0.65305
Cereals_initial_3	8.68164e+06	0-Inf	0.99248
Cereals_initial_4	1.65	0.16-17.56	0.67723
Cereals_initial_7	0	0-Inf	0.99421
Potato_followup_2	0	0-Inf	0.99139
Potato_followup_3	0	0-Inf	0.99137
Potato_followup_4	0	0-Inf	0.9919
Potato_followup_5	0	0-Inf	0.9916
Potato_followup_7	0	0-Inf	0.99163
Potato_initial_3	0.72	0.15-3.38	0.67328
Potato_initial_4	0.75	0.13-4.26	0.74653
Potato_initial_5	1.05	0.17-6.65	0.95827
Potato_initial_6	8.25193e+06	0-Inf	0.99077
Olive_oil_followup_2	0.3	0.07-1.35	0.1169
Olive_oil_followup_3	0.49	0.1-2.42	0.37969
Olive_oil_followup_4	0.27	0.03-2.15	0.21785
Olive_oil_followup_5	0.7	0.08-6.27	0.75043
Olive_oil_followup_6	1.13908e+06	0-Inf	0.99235
Olive_oil_followup_7	1.04	0.07-15.23	0.97925
Olive_oil_initial_2	0.77	0.21-2.85	0.69737
Olive_oil_initial_3	0.42	0.07-2.45	0.33866
Olive_oil_initial_4	3.60495e+07	0-Inf	0.99211
Olive_oil_initial_5	1.73	0.15-20.05	0.66027
Olive_oil_initial_6	2.69087e+07	0-Inf	0.99655
Olive_oil_initial_7	1.14	0.28-4.6	0.85356
Nuts_followup_2	2.13	0.13-35.19	0.59605
Nuts_followup_3	2.08	0.14-31.55	0.59763
Nuts_followup_4	2.39	0.17-33.84	0.51951
Nuts_followup_5	2.65	0.17-42.3	0.49023
Nuts_followup_6	4.7	0.35-63.03	0.2422
Nuts_followup_7	15.61	0.92-265.55	0.05739
Nuts_initial_2	1.72703e+08	0-Inf	0.99617
Nuts_initial_3	1.03451e+08	0-Inf	0.99628
Nuts_initial_4	3080257424759133	0-Inf	0.99356
Nuts_initial_5	4.41762e+07	0-Inf	0.99645
Nuts_initial_6	7.94538e+07	0-Inf	0.99633
Nuts_initial_7	1.79153e+08	0-Inf	0.99617
Dairy_followup_2	0.36	0.1-1.31	0.11965
Dairy_followup_3	0.63	0.14-2.85	0.54557
Dairy_followup_4	1.65884e+07	0-Inf	0.99665
Dairy_followup_6	1.49441e+07	0-Inf	0.99528
Dairy_followup_7	1.59941e+07	0-Inf	0.99328
Dairy_initial_2	0.58	0.15-2.28	0.43236
Dairy_initial_3	0.3	0.06-1.65	0.16757
Dairy_initial_4	1.02	0.07-14.33	0.98858
Dairy_initial_5	2.27217e+07	0-Inf	0.99312
Dairy_initial_6	1.89302e+07	0-Inf	0.99522
Dairy_initial_7	1.65	0.34-7.92	0.53093
Beans_followup_2	0.44	0.01-18.28	0.66257
Beans_followup_3	0.46	0.01-18.52	0.68258
Beans_followup_4	1.26	0.08-18.67	0.86798
Beans_followup_5	0.79	0.06-9.9	0.85768
Beans_followup_6	0.49	0.04-6.65	0.59275
Beans_followup_7	2.99	0.12-74.22	0.5036
Beans_initial_2	0.85	0-Inf	0.99996
Beans_initial_3	0	0-Inf	0.99477
Beans_initial_4	0	0-Inf	0.99421
Beans_initial_5	0	0-Inf	0.99479
Beans_initial_6	0	0-Inf	0.99457
Beans_initial_7	0	0-Inf	0.99442
Eggs_followup_2	0.66	0-Inf	0.99989
Eggs_followup_3	0	0-Inf	0.99453
Eggs_followup_4	0	0-Inf	0.99437
Eggs_followup_5	0	0-Inf	0.99454
Eggs_followup_6	0	0-Inf	0.9946
Eggs_followup_7	0	0-Inf	0.99491
Eggs_initial_3	2.37	0.1-53.72	0.58874
Eggs_initial_4	2.61	0.13-53.75	0.53356
Eggs_initial_5	1.56	0.08-28.85	0.76366
Eggs_initial_6	2	0.09-43.01	0.6581
Eggs_initial_7	4.15	0.18-97.02	0.37623
Fish_followup_3	0	0-Inf	0.99508
Fish_followup_4	0	0-Inf	0.99454
Fish_followup_5	0	0-Inf	0.99511
Fish_followup_6	0	0-Inf	0.99526
Fish_followup_7	1.03	0-Inf	0.99999
Fish_initial_4	0.53	0.12-2.43	0.41531
Fish_initial_5	1.13	0.3-4.22	0.85766
Fish_initial_6	1.08	0.18-6.36	0.93096
Fish_initial_7	0.48	0.05-4.78	0.5299
White_meat_followup_2	4.1	0.12-145.98	0.43907
White_meat_followup_3	2.11	0.11-38.92	0.61548
White_meat_followup_4	1.16	0.06-21.24	0.91858
White_meat_followup_5	2.44	0.12-48.28	0.55825
White_meat_followup_6	0.93	0.03-28.3	0.96696
White_meat_followup_7	0.87	0.02-45.6	0.94606
White_meat_initial_4	1.71	0.57-5.14	0.33948
White_meat_initial_5	1.35	0.31-5.95	0.69232
White_meat_initial_6	0.38	0.03-5.03	0.46553
White_meat_initial_7	4.95688e+06	0-Inf	0.99155
Red_meat_followup_2	1.15	0.05-27.34	0.93132
Red_meat_followup_3	2.79	0.13-58.81	0.50859
Red_meat_followup_4	0.85	0.04-17.28	0.91562
Red_meat_followup_5	1.4	0.07-29.55	0.82818
Red_meat_followup_6	0.63	0.01-37.91	0.826
Red_meat_followup_7	4.16	0.12-148.94	0.43476
Red_meat_initial_3	1.32	0.16-10.55	0.79459
Red_meat_initial_4	2.5	0.31-19.92	0.38784
Red_meat_initial_5	3.75	0.5-28.27	0.20003
Red_meat_initial_6	5.94043e+07	0-Inf	0.99192
Red_meat_initial_7	0	0-Inf	0.99651
Sweets_followup_2	0.32	0.05-2.33	0.26341
Sweets_followup_3	6.35	0.44-92.38	0.17575
Sweets_followup_4	0.58	0.07-4.71	0.60648
Sweets_followup_5	1.76	0.17-18.74	0.63843
Sweets_followup_6	0.54	0.06-4.94	0.588
Sweets_followup_7	2.49	0.28-22.18	0.41402
Sweets_initial_2	0.42	0.05-3.2	0.40036
Sweets_initial_3	0.42	0.02-11.43	0.60826
Sweets_initial_4	1.65	0.16-17	0.67202
Sweets_initial_5	1.01	0.14-7.03	0.99585
Sweets_initial_6	0.66	0.05-8.1	0.74805
Sweets_initial_7	0.86	0.12-6.31	0.8814
Alcohol_followup_2	0	0-Inf	0.99387
Alcohol_followup_3	0	0-Inf	0.99411
Alcohol_followup_4	1	0-Inf	1
Alcohol_followup_5	0	0-Inf	0.99388
Alcohol_followup_6	0	0-Inf	0.99387
Alcohol_followup_7	0	0-Inf	0.99407
Alcohol_initial_2	0	0-Inf	0.99092
Alcohol_initial_4	0	0-Inf	0.9911
Alcohol_initial_5	0	0-Inf	0.98988
Alcohol_initial_6	0	0-Inf	0.99041
Alcohol_initial_7	0	0-Inf	0.99057
Height_followup	1.01	0.94-1.08	0.83189
Height_initial	1.01	0.95-1.08	0.67521
Weight_followup	1.01	0.97-1.04	0.75277
Weight_initial	0.99	0.96-1.03	0.69292
BMI_followup	1	0.89-1.12	0.94784
BMI_initial	0.97	0.87-1.08	0.6
Fat_mass_kg_followup	1.18	0.96-1.45	0.11607
Fat_mass_kg_initial	0.99	0.93-1.04	0.60247
Fat_mass_prec_followup	1.04	0.98-1.1	0.16682
Fat_mass_prec_initial	0.99	0.93-1.06	0.76985
Fat_free_mass_kg_followup	1	0.96-1.05	0.86892
Fat_free_mass_kg_initial	1	0.94-1.06	0.88507
Visceral_fat_followup	1.02	0.97-1.07	0.4587
Visceral_fat_initial	0.86	0.74-1	0.05466
Metabolic_age_followup	0.95	0.91-1	0.05106
Metabolic_age_initial	0.96	0.91-1.01	0.08603
Muscle_mass_kg_followup	0.98	0.92-1.05	0.61005
Muscle_mass_kg_initial	0.99	0.93-1.06	0.85641
Skeletal_muscle_mass_kg_followup	0.95	0.87-1.03	0.20313
Skeletal_muscle_mass_kg_initial	0.99	0.9-1.09	0.91462
Skeletal_muscle_mass_prec_followup	0.94	0.85-1.04	0.21594
Skeletal_muscle_mass_prec_initial	1.01	0.92-1.11	0.82397
Bone_mass_followup	1	0.99-1.01	0.70936
Bone_mass_initial	1.06	0.29-3.83	0.93196
Body_water_kg_followup	0.96	0.9-1.03	0.25126
Body_water_kg_initial	0.99	0.91-1.08	0.82798
Body_water_prec_followup	0.93	0.86-1.02	0.11743
Body_water_prec_initial	1.01	0.93-1.1	0.83174
Phase_angle_followup	1.06	0.88-1.27	0.56328
Phase_angle_initial	1.23	0.67-2.25	0.50588
ECW_followup	1.03	0.95-1.12	0.47585
ECW_initial	0.96	0.78-1.19	0.70131
ICW_followup	0.96	0.86-1.06	0.366
ICW_initial	0.99	0.87-1.13	0.88233
ECW/ICW_followup	120.68	0.1-151980.24	0.18815
ECW/ICW_initial	0.58	0-4337.06	0.90503
Na_followup	0.96	0.82-1.13	0.6487
Na_initial	1.02	0.95-1.09	0.59444
CRP_followup	1.01	0.97-1.04	0.71162
CRP_initial	0.97	0.92-1.02	0.21385
E_followup	0.3	0.14-0.64	0.00214
E_initial	1.37	0.65-2.89	0.41138
Hb_followup	0.97	0.94-1	0.03164
Hb_initial	1.05	1.01-1.09	0.01228
MCV_followup	1.09	1-1.18	0.05546
MCV_initial	1.07	0.98-1.18	0.12492
Urea_followup	1.17	1.05-1.31	0.00562
Urea_initial	0.99	0.89-1.1	0.86962
Creatinin_followup	1.02	1-1.03	0.01137
Creatinin_initial	1	0.99-1.01	0.50684
eGF_followup	0.96	0.93-0.99	0.00252
eGF_initial	1.01	0.99-1.04	0.37396
GUP_followup	0.91	0.62-1.32	0.6075
GUP_initial	0.71	0.45-1.12	0.13978
Alb_followup	0.92	0.79-1.07	0.28564
Alb_initial	0.99	0.88-1.1	0.79221
Cholesterol_followup	0.84	0.48-1.49	0.55552
Cholesterol_initial	1	0.66-1.5	0.98833
LDL_followup	1.08	0.6-1.94	0.80051
LDL_initial	1.05	0.64-1.73	0.83712
Tgl_followup	0.87	0.54-1.39	0.558
Tgl_initial	1.13	0.66-1.96	0.64911
K_followup	1.5	0.63-3.56	0.36056
K_initial	1.4	0.57-3.45	0.46768
Ca_followup	0.36	0.01-13.36	0.5809
Ca_initial	4.16	0.37-47.05	0.24883
P_followup	4.57	0.56-37.48	0.15724
P_initial	3.68	0.38-35.36	0.25936
Urate_followup	1.01	1-1.01	0.05284
Urate_initial	1	0.99-1	0.14274
PTH_followup	1.02	0.96-1.07	0.53381
PTH_initial	0.94	0.84-1.05	0.24802
Albuminuria_followup	1	1-1	0.70229
Albuminuria_initial	1	1-1	0.60961
Transplantation_yrs_initial	1.15	1.02-1.28	0.01903
Dialysis_type_initial_2	1.63	0.64-4.12	0.30352
Dialysis_type_initial_3	1.85	0.28-12.35	0.52365
Dialysis_yrs_initial	1.12	0.91-1.38	0.30063
AH_initial_1	1.24	0.25-6.02	0.79384
DM_initial_1	0.97	0.32-2.89	0.95366
CVD_initial_1	0.89	0.27-2.93	0.84737
CVA_initial_1	9.053e+06	0-Inf	0.98927
Smoking_status_initial_1	0.66	0.2-2.18	0.49177
Smoking_status_initial_2	0.75	0.25-2.24	0.60539
CVD follow up	0.78	0.24-2.5	0.6728
Mlignant disease follow up	1.79	0.34-9.51	0.49272
Diabetes follow up	4.26069e+06	0-Inf	0.99163
Graft rejection follow up	7.5	0.9-62.73	0.06304
Severe clinical infection follow up	1.48	0.6-3.66	0.39688
CVA follow up	2.67801e+06	0-Inf	0.99189
Number of hospitalizations in the follow- up period	1.11	0.41-3.03	0.84203
COVID follow up	0.96	0.37-2.48	0.92856
COVID vaccination follow up	1.2	0.39-3.66	0.75174
Fruits_adherence_followup_3	0.78	0.29-2.07	0.61498
Vegetables_adherence_followup_3	1.19	0.32-4.4	0.79063
Cereals_adherence_followup_3	0.47	0.16-1.38	0.16781
Olive_oil_adherence_followup_3	2.45	0.62-9.74	0.20299
Nuts_adherence_followup_2	0.43	0.12-1.56	0.19691
Dairy_adherence_followup_2	1.91	0.55-6.6	0.30677
Potato_adherence_followup_1	1.25	0.35-4.48	0.7269
Legumes_adherence_followup_1	1.27	0.44-3.63	0.65954
Eggs_adherence_followup_1	0.58	0.22-1.5	0.25933
Fish_adherence_followup_1	0.3	0.11-0.8	0.01583
White_meat_adherence_followup_1	0.57	0.21-1.51	0.25668
Red_meat_adherence_followup_1	1.28	0.48-3.42	0.62101
Sweets_adherence_followup_1	1.3	0.52-3.28	0.57703
Alcohol_adherence_followup_1	1.62	0.15-17.1	0.68654
MDSS_score_followup	0.96	0.84-1.09	0.51706
MDSS_score_adherence_followup_1	2.51	0.26-24.02	0.4238
